# Supplementary material for: Data for bottom ash and marble powder utilization as an alternative binder for sustainable concrete construction
Source: Data Brief. 2020 Jan 23;29:105160. doi: 10.1016/j.dib.2020.105160 (PMC6997663; doi:10.1016/j.dib.2020.105160)
Supplement: Multimedia component 1 [file mmc1.xls]

## Sheet: Calculationexamples
DATE:
Name of Test:	Specific Gravity, Absorption and Porosity
Age of Samples
MIX	A(g) (dry weight)	B(g) (SSD WEIGHT)	C (g) (Weight in Basket)	Wsat	% porosity	% porosity (B-A/B-C)	% absorption ((B-A)/A)*100	Apparent Specific Gravity (A)/(A-C)	Bulk Specific Gravity (Dry) (A)/(B-C)
C80MD20	96.61	112.29	59.6	111.98	29.3433	29.759	16.2302	2.61038	1.83355
C75MD25	102.94	123.89	63.6	123.35	34.159	34.7487	20.3517	2.61668	1.70741
C80BA20	178.43	219.37	97.2	217.85	32.673	33.5107	22.9446	2.1966	1.46051
C75BA25	70.45	87.68	37.2	86.95	33.1658	34.1323	24.4571	2.1188	1.3956
DATE:
Name of Test:	Compressive Strength Test
Age of Samples
MIX	Weight of Sample	Failure Load (kN)	Strength (Mpa)
C80MD20		64.5	40.3125
C75MD25		69.6	43.5
C80BA20		59.7	37.3125
C75BA25		61.8	38.625
Enter the Yellow value

## Sheet: graphs
Mix	Mini Slump (cm)	Flow table (cm)	% porosity	% Water Absorption	Apparent Specific Gravity	Bulk Specific Gravity (Dry)
C80MD20	3.3	20.5	29.3	16.2	2.61	1.83
C75MD25	4	22	34.2	20.3	2.62	1.71
C80BA20	4.2	30	32.7	22.9	2.2	1.46
C75BA25	4.3	31	33.2	24.5	2.12	1.39
								MIX	dry mass	sulphate 1st cycle	cycle no2	cycle no3	cycle no4	cycle no5	cycle no6	cycle no7	cycle no8	% expansion-28 days
								C80MD20	100.8	102.5	103.51	104.14	104.47	106.41	106.97	107.15	107.16	5.93505
								C80MD25	89.09	90.52	91.41	92.14	92.78	93.64	94.02	94.58	95.39	6.66737
								C80BA20	84.71	86.48	87.66	88.44	88.98	91.33	92.03	92.14	92.46	6.87865
								C80BA25	89.45	91.72	92.72	93.65	94.18	96.35	97.28	97.25	98.02	6.48847
	UCS			FS			% expansion-sulphate solution
Mix	7	28	56	7	28	56	7	28	56
C80MD20	30.5375	40.2625	47.0688	4.13	5.87	6.57	7.32	5.93505	5.25
	30.5375	40.2625	47.0688
C75MD25	32.3188	43.5312	47.5375	4.26	6.08	6.65	8.33	6.66737	6.03
	32.3188	43.5312	47.5375
C80BA20	29.7437	37.2875	44.775	4.04	5.47	6.25	9.09	6.87865	7.01
	29.7437	37.2875	44.775
C75BA25	29.1812	38.5875	45.9562	3.96	5.4	6.42	7.87	6.48847	5.77
	29.1812	38.5875	45.9562
	% porosity			% water absorption			Apparent Specific Gravity			Bulk Specific Gravity (Dry)					age	Property	C80MD20	C75MD25	C80BA20	C75BA25
Mix	7	28	56	7	28	56	7	28	56	7	28	56			7	expansion	7.32	8.33	9.09	7.87
C80MD20	33.8	29.3	27.1	19.8	16.2	15.8	2.64	2.61	2.58	1.88	1.83	1.8			28	expansion	5.93505	6.66737	6.87865	6.48847
															56	expansion	5.25	6.03	7.01	5.77
C75MD25	37.6	34.2	31.4	24.3	20.3	18.8	2.68	2.62	2.58	1.76	1.71	1.69
C80BA20	35.7	32.7	29.7	27.4	22.9	20.2	2.27	2.2	2.11	1.53	1.46	1.42
C75BA25	36.1	33.2	30.3	30.2	24.5	22.1	2.2	2.12	2.09	1.44	1.39	1.37
age	Property	C80MD20	C75MD25	C80BA20	C75BA25		age	Property	C80MD20	C75MD25	C80BA20	C75BA25		age	Property	C80MD20	C75MD25	C80BA20	C75BA25
7	ASG	2.64	2.68	2.27	2.2		7	WA	19.8	24.3	27.4	30.2		7	BSG	1.88	1.76	1.53	1.44
28	ASG	2.61	2.62	2.2	2.12		28	WA	16.2	20.3	22.9	24.5		28	BSG	1.83	1.71	1.46	1.39
56	ASG	2.58	2.58	2.11	2.09		56	WA	15.8	18.8	20.2	22.1		56	BSG	1.8	1.69	1.42	1.37
																age	Property	C80MD20	C75MD25	C80BA20	C75BA25
																7	porosity	33.8	37.6	35.7	36.1
																28	porosity	29.3	34.2	32.7	33.2
																56	porosity	27.1	31.4	29.7	30.3
										Fig4
			Fig5
																			Fig3
										Fig8
		Fig2
	age	Property	C80MD20	C75MD25	C80BA20	C75BA25			age	Property	C80MD20	C75MD25	C80BA20	C75BA25
	7	UCS	30.5375	32.3188	29.7437	29.1812			7	FS	4.13	4.26	4.04	3.96
	28	UCS	40.2625	43.5312	37.2875	38.5875			28	FS	5.87	6.08	5.47	5.4
	56	UCS	47.0688	47.5375	44.775	45.9562			56	FS	6.57	6.65	6.25	6.42
				Fig6
		Property	C80MD20	C75MD25	C80BA20	C75BA25					Fig7
		Flow (mm)	205	220	300	310

## Sheet: Table1
Mix	Mini Slump (cm)	Flow table (cm)
C80MD20	3.3	20.5
C75MD25	4	22
C80BA20	4.2	30
C75BA25	4.3	31
Age	Property	C80MD20	C75MD25	C80BA20	C75BA25
7	ASG	2.64	2.68	2.27	2.2
28		2.61	2.62	2.2	2.12
56		2.58	2.58	2.11	2.09
7	WA	19.8	24.3	27.4	30.2
28		16.2	20.3	22.9	24.5
56		15.8	18.8	20.2	22.1
7	BSG	1.88	1.76	1.53	1.44
28		1.83	1.71	1.46	1.39
56		1.8	1.69	1.42	1.37
7	Porosity	33.8	37.6	35.7	36.1
28		29.3	34.2	32.7	33.2
56		27.1	31.4	29.7	30.3
7	UCS	30.5375	32.3188	29.7437	29.1812
28		40.2625	43.5312	37.2875	38.5875
56		47.0688	47.5375	44.775	45.9562
7	FS	4.13	4.26	4.04	3.96
28		5.87	6.08	5.47	5.4
56		6.57	6.65	6.25	6.42
7	Sulphate resistance expansion	7.32	8.33	9.09	7.87
28		5.93505	6.66737	6.87865	6.48847
56		5.25	6.03	7.01	5.77

## Sheet: Table2
Age	Property	C80MD20	C75MD25	C80BA20	C75BA25
7	ASG	2.64	2.68	2.27	2.2
28		2.61	2.62	2.2	2.12
56		2.58	2.58	2.11	2.09
7	WA	19.8	24.3	27.4	30.2
28		16.2	20.3	22.9	24.5
56		15.8	18.8	20.2	22.1
7	BSG	1.88	1.76	1.53	1.44
28		1.83	1.71	1.46	1.39
56		1.8	1.69	1.42	1.37
7	Porosity	33.8	37.6	35.7	36.1
28		29.3	34.2	32.7	33.2
56		27.1	31.4	29.7	30.3
7	UCS	30.5375	32.3188	29.7437	29.1812
28		40.2625	43.5312	37.2875	38.5875
56		47.0688	47.5375	44.775	45.9562
7	FS	4.13	4.26	4.04	3.96
28		5.87	6.08	5.47	5.4
56		6.57	6.65	6.25	6.42
7	Sulfate resistance expansion	7.32	8.33	9.09	7.87
28		5.93505	6.66737	6.87865	6.48847
56		5.25	6.03	7.01	5.77
