# Supplementary material for: Data for bottom ash and marble powder utilization as an alternative binder for sustainable concrete construction
Source: Data Brief. 2020 Jan 23;29:105160. doi: 10.1016/j.dib.2020.105160 (PMC6997663; doi:10.1016/j.dib.2020.105160)
Supplement: Multimedia component 2 [file mmc2.xml]

<?xml version="1.0" encoding="utf-8" standalone="no"?>
<data>
  <datasets>
    <author>eaertugaydin@gmail.com;eraydin@eul.edu.tr</author>
    <type>0</type>
    <dataset>
      <value>6</value>
      <reason>Other (please explain)</reason>
      <comments>i attached the data, i prepared spread sheet to show calculations of specific gravity, porosity which help for the other researcher. </comments>
    </dataset>
  </datasets>
</data>
